# Supplementary material for: Improving our forecasts for trachoma elimination: What else do we need to know?
Source: PLoS Negl Trop Dis. 2017 Feb 9;11(2):e0005378. doi: 10.1371/journal.pntd.0005378 (PMC5321453; doi:10.1371/journal.pntd.0005378)
Supplement: S1 Data — (CSV) [file pntd.0005378.s002.csv]

age	inf_prev	ad_prev	bacload
agegroup1	0.48958776	0.790055249	0.808157848
agegroup2	0.364605544	0.496801706	0.308816482
agegroup3	0.291350057	0.296346414	0.09056129
